# Supplementary material for: ViralCC retrieves complete viral genomes and virus-host pairs from metagenomic Hi-C data
Source: Nat Commun. 2023 Jan 31;14:502. doi: 10.1038/s41467-023-35945-y (PMC9889337; doi:10.1038/s41467-023-35945-y)
Supplement: Supplementary file 3 — Supplementary Data 1 [file 41467_2023_35945_MOESM3_ESM.xlsx]

## Sheet: qc3C results
Dataset	Human gut	Cow fecal	Wastewater
Number of parsed reads	147502112	267508870	189141340
Number of analysed reads	147,502,112 (100.0% of parsed)	267,508,870 (100.0% of parsed)	189,141,340 (100.0% of parsed)
Number of reads filtered [too short]	175,791 (0.1192% of analysed)	4,148,710 (1.551% of analysed)	1,275,710 (0.6745% of analysed)
Number of reads filtered [insufficient flanks]	0 (0.000% of analysed)	0 (0.000% of analysed)	0 (0.000% of analysed)
Number of reads filtered [ambiguous sequence]	87,922 (0.05961% of analysed)	111,866 (0.04182% of analysed)	348,066 (0.1840% of analysed)
Number of reads filtered [high coverage]	1,503,155 (1.019% of analysed)	7,019,790 (2.624% of analysed)	1,837,008 (0.9712% of analysed)
Number of reads filtered [low coverage]	15,423,849 (10.46% of analysed)	19,255,633 (7.198% of analysed)	19,488,627 (10.30% of analysed)
Number of reads filtered [zero coverage]	458,800 (0.3110% of analyzed)	6,026,277 (2.253% of analyzed)	3,290,669 (1.740% of analyzed)
Number of accepted reads	129,852,595 (88.03% of analysed)	230,946,594 (86.33% of analysed)	162,901,260 (86.13% of analysed)
Number of accepted reads starting with a cut site	1,019,746 (0.7853% of accepted)	1,608,975 (0.6967% of accepted)	2,160,795 (1.326% of accepted)
Number of accepted reads containing potential junctions	4,424,985 (3.408% of accepted)	68,231,474 (29.54% of accepted)	30,056,402 (18.45% of accepted)
Fragment observational redundancy (read obs per fragment)	1.848	1.836	1.846
Estimated raw Hi-C read fraction from bootstrap resampling via p-value sum method	95% CI [5.933,5.943] %	95% CI [52.06,52.08] %	95% CI [30.65,30.67] %
