# Supplementary material for: ViralCC retrieves complete viral genomes and virus-host pairs from metagenomic Hi-C data
Source: Nat Commun. 2023 Jan 31;14:502. doi: 10.1038/s41467-023-35945-y (PMC9889337; doi:10.1038/s41467-023-35945-y)
Supplement: Supplementary file 5 — Source Data [file 41467_2023_35945_MOESM5_ESM.zip]

Archive with 8 entries (8 files):
- Source Data Fig 2.xlsx
- __MACOSX/._Source Data Fig 2.xlsx
- Source Data Fig 3.xlsx
- __MACOSX/._Source Data Fig 3.xlsx
- Source Data Fig 5.xlsx
- __MACOSX/._Source Data Fig 5.xlsx
- Source Data Fig 6.xlsx
- __MACOSX/._Source Data Fig 6.xlsx
