# Supplementary material for: ViralCC retrieves complete viral genomes and virus-host pairs from metagenomic Hi-C data
Source: Nat Commun. 2023 Jan 31;14:502. doi: 10.1038/s41467-023-35945-y (PMC9889337; doi:10.1038/s41467-023-35945-y)
Supplement: Supplementary file 5 — Source Data [file 41467_2023_35945_MOESM5_ESM.zip › Source Data Fig 2.xlsx]

## Sheet: Source Data Fig 2a
	F-score	ARI	NMI	Homogeneity
VAMB	0.198	0.111	0.724	0.57
CoCoNet	0.485	0.471	0.742	0.723
vRhyme	0.366	0.302	0.782	0.687
bin3C	0.404	0.274	0.817	0.691
MetaTOR	0.75	0.744	0.928	0.911
ViralCC	0.795	0.787	0.929	0.921

## Sheet: Source Data Fig 2b
	Near-complete	Substantially complete	Moderately complete
VAMB	1	4	2
CoCoNet	5	5	1
vRhyme	0	1	6
bin3C	5	0	1
MetaTOR	22	1	7
ViralCC	26	2	4
