# Supplementary material for: ViralCC retrieves complete viral genomes and virus-host pairs from metagenomic Hi-C data
Source: Nat Commun. 2023 Jan 31;14:502. doi: 10.1038/s41467-023-35945-y (PMC9889337; doi:10.1038/s41467-023-35945-y)
Supplement: Supplementary file 5 — Source Data [file 41467_2023_35945_MOESM5_ESM.zip › Source Data Fig 3.xlsx]

## Sheet: Source Data Fig 3a
	≥ 90%	≥ 80%	≥ 70%	≥ 60%	≥ 50%
VAMB	69	15	14	11	10
CoCoNet	25	2	3	1	2
vRhyme	60	6	10	11	10
bin3C	33	4	1	0	1
MetaTOR	46	3	2	2	2
ViralCC	78	7	17	12	11

## Sheet: Source Data Fig 3b
	≥ 90%	≥ 80%	≥ 70%	≥ 60%	≥ 50%
VAMB	23	8	10	17	19
CoCoNet	25	2	2	3	3
vRhyme	36	14	16	14	18
bin3C	31	8	12	17	24
MetaTOR	37	4	4	8	13
ViralCC	60	9	21	14	21

## Sheet: Source Data Fig 3c
	≥ 90%	≥ 80%	≥ 70%	≥ 60%	≥ 50%
VAMB	58	13	14	34	20
CoCoNet	38	6	8	8	2
vRhyme	32	15	14	16	14
bin3C	28	11	11	20	19
MetaTOR	44	4	11	16	16
ViralCC	77	17	21	27	30
