# Supplementary material for: ViralCC retrieves complete viral genomes and virus-host pairs from metagenomic Hi-C data
Source: Nat Commun. 2023 Jan 31;14:502. doi: 10.1038/s41467-023-35945-y (PMC9889337; doi:10.1038/s41467-023-35945-y)
Supplement: Supplementary file 5 — Source Data [file 41467_2023_35945_MOESM5_ESM.zip › Source Data Fig 5.xlsx]

## Sheet: Source Data Fig 5a
Myoviridae	45
Siphoviridae	136
Podoviridae	5
Herpesviridae	5
Lipothrixviridae	0

## Sheet: Source Data Fig 5b
Myoviridae	72
Siphoviridae	223
Podoviridae	22
Herpesviridae	2
Lipothrixviridae	1

## Sheet: Source Data Fig 5c
Myoviridae	295
Siphoviridae	322
Podoviridae	68
Herpesviridae	7
Lipothrixviridae	1
