# Supplementary material for: ViralCC retrieves complete viral genomes and virus-host pairs from metagenomic Hi-C data
Source: Nat Commun. 2023 Jan 31;14:502. doi: 10.1038/s41467-023-35945-y (PMC9889337; doi:10.1038/s41467-023-35945-y)
Supplement: Supplementary file 5 — Source Data [file 41467_2023_35945_MOESM5_ESM.zip › Source Data Fig 6.xlsx]

## Sheet: Source Data Fig 6b
	Burkholderiales	Pseudomonadales	Lachnospirales	Bacteroidales	Oscillospirales
Myoviridae	571	187	57	115	65
Siphoviridae	354	129	242	499	113
Podoviridae	51	50	20	41	7
Herpesviridae	4	0	0	0	0
Lipothrixviridae	3	0	0	0	0
